# Supplementary material for: Pheno2Geno - High-throughput generation of genetic markers and maps from molecular phenotypes for crosses between inbred strains
Source: BMC Bioinformatics. 2015 Feb 19;16(1):51. doi: 10.1186/s12859-015-0475-6 (PMC4339742; doi:10.1186/s12859-015-0475-6)
Supplement: Additional file 1 — Pheno2Geno package. Contains the R package Pheno2Geno described in this article. The package is distributed under the GNU Public License http://www.gnu.org/. It contains a subset of the data used in this article. The complete dataset is available for download: https://molgenis26.target.rug.nl/downloads/pheno2geno/ [file 12859_2015_475_MOESM1_ESM.zip]

Archive with 1 entries (1 files):
- 12859_2015_475_MOESM1_ESM.gz
