# Supplementary material for: Pheno2Geno - High-throughput generation of genetic markers and maps from molecular phenotypes for crosses between inbred strains
Source: BMC Bioinformatics. 2015 Feb 19;16(1):51. doi: 10.1186/s12859-015-0475-6 (PMC4339742; doi:10.1186/s12859-015-0475-6)
Supplement: Additional file 2 — A compiled version of the Pheno2Geno R package. Contains the Pheno2Geno package compiled for the Windows operating system. [file 12859_2015_475_MOESM2_ESM.zip]

Archive with 32 entries (26 files):
- pheno2geno/
- pheno2geno/BUGS.txt
- pheno2geno/CITATION
- pheno2geno/data/
- pheno2geno/data/datalist
- pheno2geno/data/testCross.rda
- pheno2geno/data/testPopulation.rda
- pheno2geno/DESCRIPTION
- pheno2geno/help/
- pheno2geno/help/aliases.rds
- pheno2geno/help/AnIndex
- pheno2geno/help/paths.rds
- pheno2geno/help/pheno2geno.rdb
- pheno2geno/help/pheno2geno.rdx
- pheno2geno/html/
- pheno2geno/html/00Index.html
- pheno2geno/html/R.css
- pheno2geno/INDEX
- pheno2geno/MD5
- pheno2geno/Meta/
- pheno2geno/Meta/data.rds
- pheno2geno/Meta/hsearch.rds
- pheno2geno/Meta/links.rds
- pheno2geno/Meta/nsInfo.rds
- pheno2geno/Meta/package.rds
- pheno2geno/Meta/Rd.rds
- pheno2geno/NAMESPACE
- pheno2geno/R/
- pheno2geno/R/pheno2geno
- pheno2geno/R/pheno2geno.rdb
- pheno2geno/R/pheno2geno.rdx
- pheno2geno/TODO.txt
