# Supplementary material for: Pheno2Geno - High-throughput generation of genetic markers and maps from molecular phenotypes for crosses between inbred strains
Source: BMC Bioinformatics. 2015 Feb 19;16(1):51. doi: 10.1186/s12859-015-0475-6 (PMC4339742; doi:10.1186/s12859-015-0475-6)
Supplement: Additional file 2 — A compiled version of the Pheno2Geno R package. Contains the Pheno2Geno package compiled for the Windows operating system. [file 12859_2015_475_MOESM2_ESM.zip › pheno2geno/BUGS.txt]

Bugs and bug fixes
----------------------------------------------------------------------
This file is intended to contain known bugs in the package,
version by version.  The bugs marked with ">>" are not yet fixed.

If you find a potential bug, please send an email, with as
many details as possible and possibly example data
----------------------------------------------------------------------

Version 0.0-001 bugs:

----------------------------------------------------------------------
end of BUGS.txt
