# Supplementary material for: Pheno2Geno - High-throughput generation of genetic markers and maps from molecular phenotypes for crosses between inbred strains
Source: BMC Bioinformatics. 2015 Feb 19;16(1):51. doi: 10.1186/s12859-015-0475-6 (PMC4339742; doi:10.1186/s12859-015-0475-6)
Supplement: Additional file 2 — A compiled version of the Pheno2Geno R package. Contains the Pheno2Geno package compiled for the Windows operating system. [file 12859_2015_475_MOESM2_ESM.zip › pheno2geno/CITATION]

citEntry(entry="Article",
         title = "Pheno2Geno - High-throughput generation of genetic markers and maps from molecular phenotypes",
         author = personList(
            person(given = "Danny", family = "Arends"),
            person(given ="Konrad", family = "Zych"), 
            person(given = "Yang", family = "Li"), 
            person(given = "K. Joeri", family = "van der Velde"),
            person(given = "Ronny V. L.", family = "Joosen"),
            person(given = "Wilco", family = "Ligterink"),
            person(given ="Ritsert C.",  family = "Jansen")
            ),
         journal = "BMC Bioinformatics (in press)",     
         year = "2013",
         volume = "",
         header="To cite pheno2geno in publications use:",
         pages = "",
         textVersion = 
         paste("Arends D., Zych K., Li Y., van der Velde K. J., Joosen R. V. L., Ligterink W. and Jansen R. C. (2013)",
               "Pheno2Geno - High-throughput generation of genetic markers and maps from molecular phenotypes. BMC Bioinformatics (in press)")
         )
