# Supplementary material for: Pheno2Geno - High-throughput generation of genetic markers and maps from molecular phenotypes for crosses between inbred strains
Source: BMC Bioinformatics. 2015 Feb 19;16(1):51. doi: 10.1186/s12859-015-0475-6 (PMC4339742; doi:10.1186/s12859-015-0475-6)
Supplement: Additional file 2 — A compiled version of the Pheno2Geno R package. Contains the Pheno2Geno package compiled for the Windows operating system. [file 12859_2015_475_MOESM2_ESM.zip › pheno2geno/DESCRIPTION]

Package: pheno2geno
Version: 1.3.0
Date: October 2014
Title: Pheno2Geno - Generating genetic markers and maps from molecular
        phenotypes
Author: Konrad Zych <k.zych@rug.nl> and Danny Arends <danny.arends@gmail.com> 
Maintainer: Konrad Zych <k.zych@rug.nl>
Description: Pheno2Geno is an R package for the computational generation genetic markers and maps from molecular phenotypes
Depends: R (>= 2.14.1), graphics, stats, utils, qtl, VGAM, mixtools
Suggests: RankProd
License: GPL-3
Packaged: 2014-10-08 14:08:05 UTC; Konrad
Built: R 3.1.1; ; 2014-10-15 13:04:57 UTC; windows
