# Supplementary material for: Pheno2Geno - High-throughput generation of genetic markers and maps from molecular phenotypes for crosses between inbred strains
Source: BMC Bioinformatics. 2015 Feb 19;16(1):51. doi: 10.1186/s12859-015-0475-6 (PMC4339742; doi:10.1186/s12859-015-0475-6)
Supplement: Additional file 2 — A compiled version of the Pheno2Geno R package. Contains the Pheno2Geno package compiled for the Windows operating system. [file 12859_2015_475_MOESM2_ESM.zip › pheno2geno/MD5]

13cac3de174a3449230190f25932c177 *BUGS.txt
a86ac4554a86d7dc86f4c4dba46b231e *CITATION
5d971360ea30c0943dd4986156ad26b3 *DESCRIPTION
922ccf9dfa89c0595c74573b0313ea82 *INDEX
faba68a9feb5cbaa7f8ba9299edeb006 *Meta/Rd.rds
467736e680adb8b86b547d8d688bee5f *Meta/data.rds
f27a0e9e9944bcbc10d81562612875c8 *Meta/hsearch.rds
0b41670bec2a46d2dfff6e09db140f8e *Meta/links.rds
168651c88eb7a157066690b9fb96cf2d *Meta/nsInfo.rds
de9af87c901f62a060a4555fbb815610 *Meta/package.rds
a6999d93618b7dfc98b9c0adf7323793 *NAMESPACE
ebf0fc819595d631b8bf280c4b049940 *R/pheno2geno
96c515e6cb30aabb7e5622008f70fd67 *R/pheno2geno.rdb
21d9c41f1f9cdefc2bf74f80baeffdf9 *R/pheno2geno.rdx
4850a80ef658952849306ba82c066a20 *TODO.txt
c6f22bd783c8ea4eae92fe831a3a527c *data/datalist
4f2dcab0e4b7fb078e00106cff63d6e9 *data/testCross.rda
756f709d4e7ed5df18f7f99ac6b44494 *data/testPopulation.rda
d1828477651fc9b84e28a98bef4101c5 *help/AnIndex
d03ed1ad600c6e7bd364e091380ec8fd *help/aliases.rds
f4d51ed9c505a633549f5b6769d5ef70 *help/paths.rds
6c311f32e8a30cd74105c18d0448c41d *help/pheno2geno.rdb
e5d1f16006e93afaa505512959a075e2 *help/pheno2geno.rdx
8d77058242c11d1091d73db5ead87bc4 *html/00Index.html
444535b9cb76ddff1bab1e1865a3fb14 *html/R.css
