# Supplementary material for: Pheno2Geno - High-throughput generation of genetic markers and maps from molecular phenotypes for crosses between inbred strains
Source: BMC Bioinformatics. 2015 Feb 19;16(1):51. doi: 10.1186/s12859-015-0475-6 (PMC4339742; doi:10.1186/s12859-015-0475-6)
Supplement: Additional file 2 — A compiled version of the Pheno2Geno R package. Contains the Pheno2Geno package compiled for the Windows operating system. [file 12859_2015_475_MOESM2_ESM.zip › pheno2geno/NAMESPACE]

# Default NAMESPACE created by R
# Remove the previous line if you edit this file

# Export all names
exportPattern(".")

# Import all packages listed as Imports or Depends
import(
  graphics,
  stats,
  utils,
  qtl,
  mixtools,
  VGAM
)
