# Supplementary material for: Pheno2Geno - High-throughput generation of genetic markers and maps from molecular phenotypes for crosses between inbred strains
Source: BMC Bioinformatics. 2015 Feb 19;16(1):51. doi: 10.1186/s12859-015-0475-6 (PMC4339742; doi:10.1186/s12859-015-0475-6)
Supplement: Additional file 2 — A compiled version of the Pheno2Geno R package. Contains the Pheno2Geno package compiled for the Windows operating system. [file 12859_2015_475_MOESM2_ESM.zip › pheno2geno/TODO.txt]

"To do" list
----------------------------------------------------------------------
This file is intended to contain a list of many of the additions and
revisions that are planned for the package.  
----------------------------------------------------------------------

- Add a plot that shows multiple maps (3 or more) in comparison


----------------------------------------------------------------------
end of TODO.txt
