# Supplementary material for: Pheno2Geno - High-throughput generation of genetic markers and maps from molecular phenotypes for crosses between inbred strains
Source: BMC Bioinformatics. 2015 Feb 19;16(1):51. doi: 10.1186/s12859-015-0475-6 (PMC4339742; doi:10.1186/s12859-015-0475-6)
Supplement: Additional file 3 — Analysis script A. thaliana . Contains an R script with the analysis. The figures presented in this paper are produced by this script and the Pheno2Geno package. [file 12859_2015_475_MOESM3_ESM.zip]

Archive with 1 entries (1 files):
- 12859_2015_475_MOESM3_ESM.r
