# Supplementary material for: Pheno2Geno - High-throughput generation of genetic markers and maps from molecular phenotypes for crosses between inbred strains
Source: BMC Bioinformatics. 2015 Feb 19;16(1):51. doi: 10.1186/s12859-015-0475-6 (PMC4339742; doi:10.1186/s12859-015-0475-6)
Supplement: Additional file 3 — Analysis script A. thaliana . Contains an R script with the analysis. The figures presented in this paper are produced by this script and the Pheno2Geno package. [file 12859_2015_475_MOESM3_ESM.zip › 12859_2015_475_MOESM3_ESM.r]

########################################################
library(pheno2geno)
#####
#IMPORTANT: THIS CODE WILL ONLY RUN WHEN pheno2geno_analysis_input.RData FILE IS PRESENT
#THIS FILE IS AVAILABLE FOR DOWNLOAD: https://molgenis26.target.rug.nl/downloads/pheno2geno/
####
load("pheno2geno_analysis_input.RData")
########################################################
# CONTAINS:
# - INPUT DATA:
#   - population            - an object of the class population containing original and simulated genotypes,
#     map for the original markers and gene expression phenotypes
#   - envVal                - a vector storing information about environments individuals were measured in
#   - map.physical          - a matrix with genomic locations of gene expression markers
#   - map.physical.original - a matrix with genomic locations of original AFLP markers
# - RESULTS OF THE CODE BELOW
# - CODE FOR FIGURES:
#   - plotMap               - R/qtl plot.map function with modified color scheme
#   - qtl.comparison.plot.with.Colors - a function to produce figure 2
#   - power.plot.dist       - a function to produce figure 3b
# - ADDITIONAL DATA:
#   - classicalPhenotypes - matrix containing classical phenotypes used for figure 2
#   - scores              - precalculated results of comparison of power to detect QTL between original and saturated cross


########################################################
# THIS PIECE OF CODE TAKES UPT TO AN HOUR TO EXECUTED
# THE RESULTS ARE STORED IN THE ENVIROMENT AND CAN BE USED
# DIRECTLY TO PRODUCE FIGURES
#######################################################
population           <- find.diff.expressed(population)
population           <- generate.biomarkers(population, threshold=0.1, overlapInd = 15, margin=50, verbose=T, n.cluster = 4, debug=2)
population           <- scan.qtls(population,map="genetic",verbose=T,step=0.2,env=envVal)
crossRemoveEpi       <- cross.saturate(population, map="genetic", flagged="remove", env=envVal, verbose=T,threshold=15)
crossWarn            <- cross.saturate(population, map="genetic", flagged="warn", env=envVal, verbose=T,threshold=15)
crossRemoveEpiFilled <- fill.geno(crossRemoveEpi,error.prob=0.1)
crossWarnFilled      <- fill.geno(crossWarn,error.prob=0.1)

## classical pheno
crossRemoveEpiFilledClassicPheno       <- crossRemoveEpiFilled
crossRemoveEpiFilledClassicPheno$pheno <- classicalPhenotypes
crossOriginalPMClassicPheno            <- crossOriginalPM
crossOriginalPMClassicPheno$pheno      <- classicalPhenotypes

#re-estimating maps
crossRemoveEpiFilledNM <- replacemap(crossRemoveEpiFilled,est.map(crossRemoveEpiFilled,map.function="kosambi"))
crossWarnFilledNM      <- replacemap(crossWarnFilled,est.map(crossWarnFilled,map.function="kosambi"))
crossOriginalPM        <- replacemap(crossOriginalPM,est.map(crossOriginalPM,map.function="kosambi"))

########################################################
# FIGURES
########################################################

#figure 1 - saturation results
#postscript("figure1.eps", horizontal = FALSE, onefile = FALSE, paper = "special",width=10,height=10)
pdf("figure1.pdf",width=10,height=10)
  plotMap(crossOriginalPM,crossRemoveEpiFilledNM,main="")
dev.off()

#figure 2 - QTL profile original vs final
#postscript("figure2.eps", horizontal = FALSE, onefile = FALSE, paper = "special",width=10,height=10)
pdf("figure2.pdf",width=10,height=10)
  qtl.comparison.plot.with.Colors(crossOriginalPMClassicPheno, crossRemoveEpiFilledClassicPheno, crossWarn, map.physical.original, map.physical, chr=1, pheno.col=250)
dev.off()

#figure 3 - power comparison
########################################################
## adding phenotypes used for map saturation back to the phenotypes list
## in order to show they QTL values on the comparison plot
########################################################
crossRemoveEpiFilled$pheno <- crossOriginalPM$pheno
########################################################
# ADDING PSEUDOMARKERS TO THE SATURATED CROSS
########################################################
crossRemoveEpiFilled  <- calc.genoprob(crossRemoveEpiFilled,0.1)
########################################################
# MARKING POSITIONS USED FOR THE SATURATION OF THE MAP
########################################################
newMarkers            <- markernames(crossRemoveEpiFilled)
newMarkers            <- newMarkers[-which(newMarkers%in%markernames(crossOriginalPM))]
newMarkersNames       <- paste("X",newMarkers,sep="")
valuesOnOrigMap       <- (apply(scores[[1]][,3:ncol(scores[[1]])],2,max)) # QTL values for original map
valuesOnNewMap        <- (apply(scores[[2]][,3:ncol(scores[[2]])],2,max)) # QTL values for saturated map
valuesComparison      <- cbind(valuesOnOrigMap,valuesOnNewMap[names(valuesOnOrigMap)])

postscript("figure3a.eps", horizontal = FALSE, onefile = FALSE, paper = "special",width=10,height=10)
  par(cex=1.3)
  ########################################################
  # THIS LINE TAKES LONG TO EXECUTE (4h+), PRECALCULATED
  # scores OBJECT IS PRESENT IN THE ENVIRONMENT
  ########################################################
  #scores  <-  power.plot(crossOriginalPM,crossRemoveEpiFilled,nPheno=10801,verbose=TRUE)
  ########################################################
  power.plot(scores=scores)
  points(valuesComparison[newMarkersNames,1],valuesComparison[newMarkersNames,2],cex=0.8,col=rgb(0,0.7,0,1))
dev.off()

postscript("figure3b.eps", horizontal = FALSE, onefile = FALSE, paper = "special",width=10,height=5)
  par(cex=1.3)
  power.plot.dist(crossOriginalPM,crossRemoveEpiFilled,4,functionUsed=median, windowSize=10,scores=scores)
dev.off()
########################################################
# FIGURES 3a and 3b WERE JOINED IN AN IMAGE PROCESSING 
# SOFTWARE
########################################################
