# Supplementary material for: Pheno2Geno - High-throughput generation of genetic markers and maps from molecular phenotypes for crosses between inbred strains
Source: BMC Bioinformatics. 2015 Feb 19;16(1):51. doi: 10.1186/s12859-015-0475-6 (PMC4339742; doi:10.1186/s12859-015-0475-6)
Supplement: Additional file 4 — Original genotypes A. thaliana . CSV file containing the original genotype and genetic map data. [file 12859_2015_475_MOESM4_ESM.csv]

	MSAT100008	T1G11	F21M12	IND4992	IND6375	MSAT1.10	MSAT108193	NGA248	IND1136	T27K12	MSAT1.42	NGA128	IND2188	dCAPsAPR2	F5I14	MSAT1.13	MSAT127088	MSAT1.5	MSAT2.5	MSAT200897	MSAT2.38	IND628	MSAT2.36	MSAT2.41	CZSOD2	MSAT2.7	IND216199	MSAT2.10	MSAT2.22	NGA172	MSAT3.99	ATHCHIB2	MSAT305754	MSAT3.19	MSAT3.117	MSAT3.32	MSAT3.21	MSAT318406	MSAT3.65	MSAT3.18	MSAT3.70	MSAT4.39	MSAT4.8	MSAT4.43	NGA8	MSAT4.35	MSAT4.15	CIW7	MSAT4.18
RIL100	2	2	2	2	2	2	2	1	1	2	NA	2	2	2	2	2	2	2	1	1	1	1	1	1	2	1	1	2	2	2	2	2	2	2	2	1	2	2	1	1	1	2	2	1	1	1	1	1	1
RIL101	1	1	1	1	1	1	1	2	2	2	2	1	1	1	1	1	1	2	2	2	2	2	2	2	2	2	1	1	1	1	1	1	1	1	1	1	1	1	1	1	1	2	2	2	2	2	2	2	2
RIL102	2	1	2	2	2	2	2	2	2	2	2	2	2	2	2	2	2	2	2	2	2	2	2	2	2	2	2	1	1	NA	2	2	2	1	1	1	1	2	2	2	2	2	2	2	2	2	2	1	1
RIL103	2	2	2	2	2	2	2	2	2	2	2	2	2	2	2	2	2	2	2	NA	1	1	2	2	2	2	2	2	2	2	2	2	2	1	1	1	1	1	2	2	1	2	2	2	2	2	2	2	2
RIL104	NA	2	1	1	1	1	1	1	1	1	1	1	1	1	1	1	NA	1	2	NA	1	NA	1	2	2	2	2	2	2	1	NA	1	NA	2	2	2	2	NA	NA	NA	2	NA	1	2	2	2	2	1	NA
RIL105	2	2	2	2	2	2	2	2	2	2	2	2	2	2	2	2	2	2	1	1	1	1	1	2	2	2	2	2	2	2	1	1	1	1	2	2	2	2	2	2	1	1	1	1	2	2	2	2	2
RIL106	2	2	2	2	2	2	2	2	1	1	1	NA	NA	NA	NA	2	2	2	2	2	2	2	2	2	2	2	2	2	2	2	2	2	2	1	1	2	2	2	NA	NA	NA	2	NA	1	1	1	1	1	1
RIL10	2	2	2	2	2	2	1	1	1	1	1	1	1	1	1	1	1	1	2	2	1	1	2	1	1	1	1	1	1	1	1	1	1	1	1	1	2	2	2	2	2	2	2	2	2	2	2	2	2
RIL107	1	1	1	1	1	NA	NA	1	1	1	1	2	2	2	2	2	2	2	1	2	2	2	1	1	1	2	2	2	2	1	1	1	1	2	NA	2	2	2	2	2	2	2	2	2	2	2	2	1	1
RIL108	1	1	1	1	1	2	2	1	1	1	1	1	1	1	1	1	1	1	2	1	1	1	1	1	1	1	1	1	1	2	2	2	2	2	2	2	2	2	2	2	2	1	1	1	1	1	1	1	1
RIL109	1	1	1	1	1	1	1	2	2	2	2	1	1	1	1	1	1	1	2	2	2	2	2	2	2	2	2	2	2	2	2	1	1	2	2	1	1	1	1	1	1	1	1	2	2	2	2	2	2
RIL110	2	2	2	2	2	2	2	1	1	2	2	2	2	NA	2	2	2	2	2	2	2	2	2	2	2	2	2	2	2	1	1	1	1	1	1	2	2	2	2	2	2	1	1	1	1	1	1	2	1
RIL111	NA	NA	2	1	1	1	1	NA	NA	NA	1	1	1	1	1	1	1	2	1	1	1	1	1	1	1	1	2	2	2	2	2	2	2	1	1	1	1	1	1	1	1	2	2	1	1	1	1	1	1
RIL112	1	1	1	1	1	1	1	1	2	2	1	2	2	2	2	2	2	2	1	1	1	1	1	1	1	1	2	2	1	1	1	1	1	1	NA	1	2	2	2	2	2	1	1	1	1	2	2	1	1
RIL113	2	2	2	2	2	2	1	1	1	2	2	2	2	2	2	2	1	1	2	2	2	2	2	2	2	2	2	1	1	1	1	1	1	1	1	1	1	1	1	1	1	2	2	2	2	2	2	1	1
RIL114	2	2	2	2	2	2	2	1	1	1	1	1	1	1	1	2	2	2	2	1	1	1	2	2	2	2	1	1	1	2	2	2	2	2	2	2	2	2	1	1	1	2	2	2	2	1	1	1	1
RIL115	1	1	1	NA	2	2	2	2	2	2	2	1	1	1	1	1	1	2	2	2	2	2	2	2	2	2	2	2	2	1	1	1	1	1	1	1	2	2	1	1	1	2	2	2	2	2	2	1	1
RIL11	2	2	2	2	2	2	2	2	2	1	1	1	1	1	1	1	1	1	1	1	1	1	2	1	1	1	2	2	2	1	1	1	1	1	1	1	1	2	2	2	2	1	1	1	1	1	1	1	1
RIL116	1	1	1	1	1	1	1	NA	2	2	2	2	2	1	1	1	1	1	2	1	1	1	1	1	1	1	1	1	NA	2	2	2	2	2	2	2	2	2	2	2	2	2	2	2	2	2	2	2	2
RIL117	1	1	1	1	1	1	1	1	1	1	2	2	2	2	2	1	2	2	1	1	1	1	1	1	1	1	1	1	NA	2	1	1	1	2	2	1	1	1	1	2	2	2	2	2	2	2	NA	NA	NA
RIL118	1	1	2	2	2	2	2	2	2	2	2	2	2	2	2	2	2	2	1	1	1	1	1	1	1	2	1	NA	2	1	1	1	1	1	NA	1	1	1	2	1	1	2	2	2	2	2	2	1	1
RIL119	2	2	2	2	2	2	2	2	2	1	1	1	1	1	1	2	2	2	2	2	2	NA	2	2	2	2	1	1	1	2	2	2	2	2	2	2	2	NA	1	1	1	2	2	2	2	2	2	2	2
RIL120	1	1	1	1	1	1	1	1	2	2	2	2	2	2	2	2	2	2	1	1	1	1	2	2	2	1	1	1	1	2	2	2	2	2	2	2	2	2	1	1	1	2	2	2	2	2	2	2	2
RIL121	1	1	1	1	1	1	1	1	2	2	2	NA	NA	1	1	2	2	2	1	1	1	1	1	1	1	NA	NA	2	2	2	2	2	2	2	2	2	1	1	1	1	1	NA	2	2	1	1	1	1	1
RIL122	1	1	1	1	1	1	1	1	1	1	1	NA	NA	NA	1	1	1	1	2	2	2	2	2	2	2	2	1	1	1	2	2	2	2	2	2	2	2	2	2	2	2	1	1	1	1	1	1	1	1
RIL123	1	1	1	2	2	1	1	2	2	1	1	1	1	1	1	1	1	1	2	2	2	2	1	1	1	1	1	1	1	2	1	1	1	1	1	1	1	1	1	1	1	2	2	2	2	1	1	2	2
RIL124	2	2	2	NA	2	2	2	2	1	1	1	1	1	1	2	2	2	2	2	2	2	2	1	2	2	2	2	2	2	2	2	1	1	1	1	1	1	1	1	1	1	2	2	2	2	2	1	1	1
RIL125	2	2	1	1	1	2	2	2	2	2	2	2	2	2	2	2	2	2	1	1	1	1	NA	NA	NA	NA	2	2	2	2	2	2	2	1	1	1	1	1	1	1	1	1	1	1	1	1	2	2	2
RIL126	1	2	2	NA	NA	1	NA	NA	NA	NA	1	1	1	1	1	1	1	1	1	2	2	2	1	1	1	1	1	1	1	2	2	2	2	2	2	2	2	2	2	2	1	2	2	2	2	2	2	2	2
RIL127	1	1	1	1	1	1	1	1	2	2	2	2	2	2	2	2	2	2	1	1	1	1	1	1	1	NA	NA	2	2	2	2	2	2	2	2	2	1	1	1	1	1	1	1	1	1	2	2	1	1
RIL128	2	2	2	1	1	1	1	1	1	1	1	1	1	1	1	2	2	2	2	2	2	2	2	2	2	2	2	2	2	1	1	1	1	1	1	1	1	1	1	1	1	2	2	2	2	2	1	1	1
RIL129	1	1	1	1	1	1	1	1	2	2	2	2	2	2	2	2	2	2	1	1	1	1	1	1	1	1	2	2	2	2	2	2	2	2	2	1	1	1	1	1	1	1	1	1	1	1	1	1	1
RIL12	1	1	1	1	1	1	1	2	2	2	2	2	2	2	2	2	2	2	1	NA	2	2	1	2	2	2	2	2	1	2	2	2	2	2	1	1	1	1	2	2	1	1	1	2	2	2	2	2	2
RIL130	1	1	1	1	1	1	NA	1	NA	2	2	2	2	2	2	2	2	1	1	1	2	NA	2	2	2	2	2	2	1	1	1	2	2	2	2	2	2	2	1	1	1	2	2	NA	NA	1	2	2	2
RIL131	1	1	1	1	1	1	2	2	2	2	2	2	2	2	2	1	1	1	2	2	2	2	2	2	2	2	2	2	2	1	1	1	1	1	1	1	2	2	2	2	2	2	2	2	2	2	2	2	2
RIL132	1	1	1	1	1	1	1	1	1	1	1	2	2	2	2	2	2	2	2	2	2	2	2	2	2	2	1	1	1	1	1	1	1	1	1	1	1	1	1	1	1	2	2	2	1	2	2	2	1
RIL133	2	2	1	1	1	1	1	1	1	1	2	2	2	2	2	2	2	2	2	2	2	2	1	1	1	1	1	1	2	1	1	1	1	1	2	2	1	1	1	1	2	2	2	2	2	1	1	2	2
RIL134	1	1	1	1	1	1	1	1	1	1	1	1	1	1	1	1	1	1	2	2	1	1	1	1	1	1	1	1	2	1	2	2	2	2	2	1	1	1	2	1	1	2	2	2	2	2	2	2	1
RIL135	1	1	1	1	1	1	1	1	1	2	2	2	2	2	2	1	1	1	1	1	1	NA	NA	NA	NA	NA	1	1	2	2	2	2	2	2	1	1	2	2	2	2	2	2	2	1	1	1	1	1	1
RIL136	2	2	1	1	1	1	2	2	2	2	2	2	2	2	2	1	1	1	1	1	1	1	1	1	1	1	1	1	1	2	2	2	2	1	1	1	2	2	2	2	2	2	2	1	1	1	1	1	1
RIL137	2	1	2	2	2	2	2	2	2	2	2	2	2	2	2	2	1	1	1	1	1	1	2	1	1	1	1	1	1	2	2	2	2	2	2	2	2	2	2	2	1	2	2	1	1	1	1	1	1
RIL138	1	1	1	1	1	1	1	1	1	1	1	2	1	1	1	1	NA	NA	2	2	2	2	2	2	2	2	2	2	2	2	NA	2	2	1	1	1	1	1	1	1	2	2	2	2	2	2	2	2	2
RIL139	2	2	2	1	1	1	1	1	1	1	1	1	1	1	1	2	2	2	2	2	2	2	1	1	1	1	1	1	1	2	2	2	2	1	1	1	1	1	1	1	NA	1	1	1	1	2	2	2	2
RIL13	1	1	1	1	1	1	1	1	2	2	2	2	2	2	2	2	2	2	1	1	1	1	1	1	1	1	1	1	2	2	2	2	2	2	NA	2	1	2	1	1	1	2	2	2	2	2	1	1	1
RIL140	1	1	1	1	1	1	1	1	2	2	2	2	2	2	2	1	2	2	2	2	2	2	1	2	2	2	2	2	2	1	1	1	1	1	1	2	2	2	2	2	2	1	1	1	1	1	1	1	1
RIL141	2	2	2	2	2	1	1	1	1	1	1	1	1	1	1	1	1	2	1	1	1	1	1	1	1	1	1	1	1	2	2	1	1	1	1	1	2	2	2	1	1	NA	2	2	2	2	2	2	2
RIL142	NA	NA	NA	1	1	1	1	1	1	1	1	1	1	2	2	NA	1	1	1	2	2	2	2	2	2	2	1	1	2	2	2	2	2	2	1	1	1	1	1	NA	1	1	1	2	2	2	2	2	2
RIL143	2	2	2	2	2	2	2	2	2	2	2	2	2	2	1	1	NA	2	2	2	2	2	2	2	2	2	2	1	1	1	1	1	1	1	1	1	1	NA	NA	2	2	2	1	1	1	1	1	1	1
RIL144	1	1	1	1	1	1	1	1	1	1	1	1	1	1	1	1	1	1	2	1	1	1	1	2	2	1	1	1	1	1	1	1	1	2	2	2	2	2	2	2	2	NA	NA	1	2	1	1	1	1
RIL145	1	1	1	1	1	1	1	1	2	2	2	2	2	2	2	2	2	2	1	NA	NA	NA	2	2	2	2	2	2	2	1	1	1	2	2	2	2	2	2	2	2	1	2	2	2	2	1	1	1	1
RIL146	2	2	2	2	1	1	NA	1	1	2	2	2	2	2	2	NA	2	1	2	2	2	2	2	2	2	2	1	1	1	1	1	1	1	2	2	2	2	2	2	NA	2	1	1	2	2	2	2	2	2
RIL14	2	2	2	2	2	2	2	1	1	1	1	1	1	1	1	1	1	2	1	1	1	1	1	1	1	1	1	1	1	1	1	1	1	2	2	1	1	1	1	1	1	2	2	1	1	1	1	1	1
RIL147	1	2	2	2	2	2	2	1	1	1	1	1	1	1	1	1	2	2	1	1	2	2	2	2	2	2	2	2	2	2	2	2	2	2	2	2	2	2	NA	2	2	NA	NA	2	2	2	2	2	2
RIL148	2	2	2	2	2	2	2	2	2	2	2	2	2	2	2	2	2	2	1	1	2	2	2	2	2	2	2	1	1	NA	1	1	1	1	1	1	1	1	1	2	1	2	2	2	2	2	1	2	2
RIL149	1	1	1	1	1	1	1	1	1	1	1	1	1	1	1	2	2	2	1	1	1	1	2	2	2	2	2	2	1	1	1	1	1	1	1	1	2	2	2	2	2	1	1	1	1	1	1	1	1
RIL150	2	2	2	2	1	1	NA	1	1	1	2	2	2	2	2	2	2	2	1	2	1	NA	1	1	1	1	1	1	1	1	1	1	NA	1	1	1	2	1	2	2	2	2	2	2	2	1	1	1	1
RIL151	2	2	2	2	2	2	2	2	2	1	2	2	2	2	2	2	2	2	1	1	1	NA	1	1	2	2	2	2	2	2	2	2	2	1	1	1	1	1	1	1	1	2	2	2	2	1	1	1	1
RIL152	1	1	2	2	1	1	1	1	1	1	1	1	1	1	1	1	1	1	1	2	2	2	2	2	2	2	2	2	2	2	1	1	1	1	1	1	1	1	1	1	1	1	1	1	1	1	1	1	1
RIL153	1	1	1	1	1	1	1	1	2	2	2	2	2	2	2	2	1	2	2	2	2	2	2	2	2	2	2	2	2	1	1	1	1	2	2	2	2	2	2	2	2	1	1	1	1	2	1	1	1
RIL154	NA	2	2	2	2	1	1	1	1	1	1	2	2	1	1	1	1	1	NA	1	1	1	1	2	2	2	2	2	2	1	2	2	2	2	2	2	2	1	1	1	1	1	1	1	1	1	1	1	1
RIL155	1	1	1	1	1	1	1	1	1	2	2	2	2	2	2	2	2	1	2	2	2	2	2	2	2	2	2	2	2	2	2	2	1	1	1	1	1	1	1	1	NA	2	2	2	2	2	2	2	2
RIL156	2	2	2	2	2	2	2	2	2	1	1	1	1	1	1	1	1	2	2	2	2	2	1	1	1	1	1	1	2	2	2	2	2	2	2	1	1	1	1	1	2	1	1	2	2	1	2	2	2
RIL157	1	1	1	1	1	1	NA	NA	2	2	2	2	2	2	2	2	2	2	1	1	1	1	1	1	1	1	1	1	1	1	1	1	1	2	1	1	1	2	2	2	2	1	1	1	1	1	1	1	1
RIL158	2	2	1	1	1	1	1	1	1	2	2	1	1	1	1	2	2	2	2	2	2	2	2	2	2	2	2	2	2	2	2	2	2	2	2	2	2	2	2	1	1	1	1	1	1	1	1	1	1
RIL159	2	2	2	2	2	2	2	2	2	2	2	2	2	2	2	2	2	2	2	1	1	1	1	1	1	1	1	1	1	2	2	2	2	2	1	1	1	1	1	1	2	2	2	1	1	1	1	1	1
RIL15	1	1	1	1	1	1	1	1	1	1	1	2	2	1	1	1	2	2	1	1	1	1	2	2	2	2	2	2	NA	1	1	1	NA	2	2	2	2	2	2	2	2	2	2	2	2	2	1	1	1
RIL160	2	1	1	1	1	1	1	2	2	2	2	2	2	2	2	2	2	2	2	2	2	2	2	2	2	2	2	2	2	1	1	1	1	1	2	2	2	2	2	2	2	2	1	1	NA	1	1	1	1
RIL161	1	1	1	1	1	1	1	2	1	NA	NA	2	2	2	2	2	2	2	1	1	1	1	1	1	1	1	2	2	2	1	1	1	1	1	1	1	1	1	1	1	1	1	1	1	1	1	2	2	2
RIL162	2	2	2	2	2	2	2	2	2	1	1	1	1	1	1	1	1	1	1	1	1	1	1	1	1	2	2	2	2	1	NA	1	1	1	1	2	2	1	1	1	1	2	2	2	2	2	2	2	2
RIL163	2	2	1	1	1	1	1	2	2	2	1	1	1	1	1	1	1	1	2	2	2	2	1	1	1	1	1	1	1	1	1	1	1	1	1	1	1	1	1	1	1	1	1	1	1	1	1	1	1
RIL164	2	2	2	2	2	2	2	2	2	2	2	2	2	2	2	2	2	2	1	1	1	1	1	2	2	2	1	1	1	1	1	1	1	1	2	2	2	NA	2	NA	2	2	2	1	1	1	1	2	1
RIL165	1	1	1	1	1	2	2	NA	NA	NA	NA	1	1	1	2	2	2	2	1	1	1	1	1	1	2	2	2	2	2	1	1	1	1	1	1	1	1	1	1	1	1	1	1	2	2	2	2	1	1
RIL166	1	1	1	1	1	1	1	1	1	2	2	2	2	2	2	2	2	2	2	2	2	2	2	2	2	2	2	2	2	NA	NA	1	1	2	2	2	2	2	2	2	2	2	2	2	2	2	1	1	1
RIL16	1	1	2	2	2	2	2	2	2	1	1	1	1	1	1	1	1	1	2	2	2	2	1	1	1	1	2	1	1	1	1	1	1	1	1	1	1	1	1	2	1	2	2	2	2	2	2	1	1
RIL167	2	2	2	2	2	2	2	2	2	2	1	1	1	1	2	2	2	1	2	2	2	2	2	2	2	2	2	2	2	1	2	2	2	2	2	2	2	2	2	2	2	2	2	2	2	2	2	2	2
RIL17	1	1	1	2	2	2	2	2	2	NA	NA	NA	NA	NA	NA	1	1	1	1	1	1	1	2	2	2	2	2	2	2	1	1	1	2	2	2	2	2	2	2	2	2	2	2	2	2	2	2	1	1
RIL18	2	2	1	1	1	1	1	1	1	1	1	NA	NA	NA	2	2	1	1	2	2	2	2	2	2	2	2	1	1	1	2	2	2	2	1	1	2	2	2	2	2	1	2	2	2	2	1	2	NA	2
RIL19	NA	2	2	2	2	2	2	2	2	2	2	2	2	NA	2	2	NA	1	1	1	1	1	2	2	2	2	2	2	1	1	1	1	1	1	1	1	2	2	2	2	2	1	1	1	1	1	1	1	1
RIL20	2	2	2	2	2	2	2	2	2	2	2	2	2	2	2	2	2	1	1	1	1	1	1	1	1	1	1	1	2	1	1	1	1	1	1	1	1	1	1	1	1	2	2	2	2	2	2	2	2
RIL21	2	2	2	2	1	1	1	2	2	2	2	1	1	1	1	1	1	1	1	1	1	1	1	2	2	2	2	2	2	2	2	2	2	1	1	1	1	1	1	1	1	2	2	2	2	2	2	1	1
RIL22	1	1	1	2	2	2	2	2	2	2	2	2	2	2	2	2	2	2	1	1	1	1	1	2	2	1	1	1	1	1	1	1	1	2	2	2	2	2	2	2	2	2	2	2	1	1	1	1	1
RIL23	1	1	2	2	2	2	2	2	2	1	1	2	2	2	2	2	2	1	NA	NA	NA	2	2	2	2	2	2	2	1	2	2	2	2	2	2	1	1	1	1	1	1	1	1	1	1	1	1	1	1
RIL24	1	1	1	1	1	1	1	1	1	1	1	1	1	1	1	1	2	2	2	2	2	2	2	2	2	2	2	2	2	1	1	1	1	1	1	1	2	2	2	2	2	2	2	2	1	1	1	1	1
RIL25	1	2	2	2	2	2	2	2	1	1	1	1	1	1	2	2	2	2	1	1	1	1	1	1	1	1	1	1	1	1	1	1	1	1	1	1	2	1	1	1	1	2	2	1	1	1	1	1	1
RIL26	2	2	2	2	2	2	2	2	2	2	2	2	2	2	2	1	2	2	1	1	2	2	NA	2	2	2	2	2	2	2	2	2	2	1	1	2	2	2	2	2	2	2	2	2	2	2	2	1	1
RIL27	1	1	1	1	2	2	2	2	NA	2	2	2	2	2	2	2	NA	2	2	2	2	2	2	2	2	2	2	2	2	1	1	1	1	1	1	2	2	2	2	2	1	2	2	2	2	2	2	2	2
RIL28	1	1	1	1	1	1	1	1	2	2	2	2	2	2	2	2	1	1	2	2	2	2	1	1	1	1	1	1	1	1	1	1	1	1	1	1	1	1	1	1	1	2	2	2	2	2	1	2	2
RIL29	1	1	1	1	1	1	2	2	2	2	2	1	1	1	1	1	1	1	1	2	2	2	2	2	2	2	2	2	2	1	1	1	1	2	2	2	2	1	1	1	1	1	1	1	1	1	1	1	1
RIL30	2	2	2	2	2	2	2	2	1	1	1	1	2	2	2	2	2	2	2	2	2	2	2	1	1	1	1	1	1	1	1	1	1	2	2	2	2	2	1	1	1	2	2	1	1	1	1	1	1
RIL31	2	2	2	2	2	2	2	2	2	2	2	2	2	2	2	2	2	2	2	2	2	2	2	2	2	2	NA	NA	1	2	2	1	1	2	2	2	2	2	1	1	1	2	2	2	2	2	2	2	1
RIL32	2	2	2	2	2	NA	NA	1	1	1	1	1	1	1	1	1	2	2	2	2	2	2	2	2	2	2	2	2	2	1	1	1	1	1	1	1	2	2	2	2	2	1	1	1	1	1	1	2	2
RIL33	1	1	2	2	2	2	2	2	2	2	2	2	2	2	2	2	NA	1	2	2	2	2	2	2	1	1	2	2	1	2	2	2	2	1	2	2	2	2	2	1	1	1	1	1	1	1	1	NA	1
RIL34	NA	2	2	2	2	2	2	2	2	2	2	2	2	2	2	2	2	2	1	1	1	1	2	2	2	2	2	1	1	1	1	1	1	1	1	1	1	1	1	1	1	1	1	2	2	2	1	1	1
RIL35	1	1	1	1	2	2	2	2	2	2	1	1	1	1	2	2	2	2	2	1	1	1	1	1	1	1	1	1	1	1	1	1	1	1	1	2	2	2	2	2	2	2	2	2	2	1	1	1	1
RIL36	1	1	1	1	1	2	2	2	1	1	1	1	1	1	1	1	1	2	2	2	2	2	1	1	1	1	1	1	1	2	2	2	2	2	2	2	2	2	2	2	2	2	2	1	1	1	1	1	1
RIL3	2	2	2	1	1	1	1	1	1	1	1	1	1	1	1	1	1	2	1	1	1	2	2	2	2	2	2	1	1	2	2	2	2	1	1	1	2	2	2	2	1	1	1	1	1	1	1	2	2
RIL37	2	2	1	2	2	2	2	2	2	2	2	2	1	1	NA	NA	2	2	1	1	2	2	2	2	2	2	2	1	1	1	1	1	1	1	NA	2	1	1	1	1	1	2	2	2	2	2	1	1	1
RIL38	2	2	2	2	2	2	2	2	1	1	1	1	1	1	1	1	1	1	2	2	2	2	1	NA	NA	NA	2	2	2	2	2	2	2	2	2	2	2	2	2	2	2	1	1	1	1	1	1	2	2
RIL39	2	2	2	2	2	2	2	2	2	2	NA	1	1	1	1	1	1	1	2	2	2	2	2	2	2	2	2	2	2	2	2	2	2	2	2	2	2	2	2	2	2	2	2	2	2	1	2	NA	NA
RIL40	2	2	2	2	2	2	1	1	1	1	1	2	2	2	2	2	2	2	2	2	2	2	2	1	2	2	1	1	2	1	1	1	1	1	NA	1	1	2	2	2	2	2	2	2	2	2	2	1	1
RIL41	NA	1	1	1	1	1	2	2	2	1	1	1	1	1	2	2	2	2	1	1	1	1	1	1	2	2	2	2	2	1	1	1	1	2	2	2	2	2	2	1	1	1	1	1	1	1	2	1	1
RIL42	1	1	1	1	1	2	1	1	1	1	1	1	1	1	1	1	1	1	1	1	1	1	1	1	1	1	1	1	1	2	2	2	2	1	1	1	1	2	2	2	2	2	2	2	2	1	1	1	1
RIL43	2	2	NA	NA	NA	1	2	2	2	2	2	2	2	1	2	2	2	2	2	2	2	2	2	2	1	1	1	1	1	2	1	1	1	1	1	2	2	2	1	1	1	2	2	2	2	2	2	2	2
RIL44	1	1	2	2	2	2	2	2	2	2	2	NA	NA	1	1	1	NA	1	1	1	1	1	1	2	2	2	2	2	2	2	2	2	2	2	2	2	2	2	2	2	1	2	2	2	2	2	1	2	2
RIL45	1	2	2	2	2	2	2	2	2	2	2	2	2	2	2	2	2	NA	2	2	2	2	2	2	2	2	2	2	2	1	1	1	1	2	2	2	2	2	2	2	1	1	1	1	1	1	1	1	1
RIL46	2	2	2	2	NA	2	2	2	2	2	2	2	2	2	2	2	1	2	1	1	1	1	1	1	1	1	NA	1	1	1	1	1	1	1	1	2	2	2	2	2	2	1	1	1	1	1	2	2	2
RIL47	1	1	1	1	1	1	1	1	2	1	1	1	1	1	1	1	NA	1	1	NA	NA	2	2	2	2	2	1	1	1	1	1	1	1	2	2	1	1	1	1	1	1	2	2	1	1	1	1	1	1
RIL48	1	1	1	1	1	1	1	1	2	2	1	1	1	1	1	2	2	2	2	1	1	1	1	1	1	1	1	1	2	1	1	1	1	1	1	1	1	2	2	2	2	2	2	2	2	2	2	2	2
RIL49	1	1	1	1	1	1	1	1	1	1	1	1	1	1	1	1	2	2	2	2	2	2	2	2	2	2	2	2	1	2	2	2	2	2	2	2	2	2	1	1	1	1	2	2	2	2	1	1	1
RIL4	2	2	2	1	1	1	1	1	1	1	1	1	1	1	1	1	1	1	2	2	2	2	1	1	1	1	1	1	2	2	2	2	2	1	1	1	2	2	2	2	2	2	2	2	1	1	1	1	1
RIL50	2	1	1	1	NA	NA	NA	NA	NA	NA	2	2	2	2	2	2	2	1	2	1	1	1	1	1	1	1	1	2	2	2	2	2	2	NA	NA	1	1	1	1	NA	1	2	2	2	2	1	1	1	1
RIL51	2	2	2	2	2	2	2	2	2	1	2	2	2	2	2	2	2	2	2	2	2	2	2	2	2	2	2	2	2	2	2	2	2	1	1	1	2	2	2	2	2	1	1	1	1	1	1	NA	NA
RIL52	2	2	2	2	NA	NA	NA	NA	NA	1	1	2	2	2	1	1	NA	1	1	1	1	1	1	1	2	2	2	2	2	1	1	2	2	2	2	1	1	1	1	1	1	1	1	1	1	1	1	1	1
RIL53	2	2	2	1	1	1	1	1	1	1	1	1	1	1	1	1	1	1	2	2	2	2	2	2	2	2	2	2	1	1	1	1	1	2	2	2	2	2	2	2	2	2	2	2	1	1	1	1	1
RIL54	1	1	2	2	2	2	2	2	2	2	2	2	2	2	2	2	1	1	2	2	2	2	2	2	2	2	2	2	2	1	1	2	2	2	2	1	1	1	1	1	1	2	NA	NA	1	1	1	1	1
RIL55	2	2	2	2	2	2	2	2	2	2	2	2	1	1	1	1	1	1	2	2	NA	NA	1	1	1	1	1	1	1	1	1	1	1	2	2	2	2	2	2	2	2	1	1	1	1	1	1	1	1
RIL56	1	2	2	2	2	2	2	2	2	2	1	1	1	1	1	1	1	1	1	1	1	1	1	2	2	2	2	2	2	2	2	2	2	2	2	NA	1	2	2	2	2	1	1	1	1	1	2	NA	1
RIL57	2	2	1	1	1	1	1	2	2	2	2	2	2	2	2	2	2	2	1	1	1	1	1	2	2	2	2	2	2	2	1	1	1	1	1	1	1	2	2	2	2	2	2	2	2	2	2	2	2
RIL58	2	2	2	2	2	2	2	2	2	2	2	1	1	1	1	1	1	1	2	2	2	2	2	2	2	NA	2	2	2	2	2	2	2	2	2	1	1	1	1	2	NA	2	2	2	2	2	1	1	1
RIL5	2	2	1	1	1	1	1	1	1	1	1	1	1	1	1	1	1	1	2	2	2	2	2	2	2	2	2	2	2	1	1	1	1	1	1	1	1	1	1	1	1	1	1	1	1	1	1	1	1
RIL6	1	1	1	1	1	1	1	1	2	2	2	2	2	2	2	2	2	NA	1	1	1	1	1	1	2	2	2	2	2	2	2	2	2	2	2	2	2	1	1	1	1	2	2	2	1	1	2	1	1
RIL75	2	2	2	1	1	1	1	1	1	1	1	1	1	1	1	1	1	2	1	1	2	2	2	2	2	2	2	2	2	1	1	1	1	2	2	2	2	2	2	2	2	1	1	2	1	1	1	2	2
RIL76	2	2	2	2	2	1	1	1	1	1	1	1	2	2	2	2	2	1	2	1	1	1	2	2	2	2	2	1	1	2	2	2	2	2	2	2	2	2	2	2	2	2	2	2	2	2	2	2	1
RIL77	1	1	1	1	1	1	2	2	2	2	2	2	2	2	2	2	1	1	1	1	1	1	1	1	1	2	1	1	2	2	2	2	2	1	1	1	1	1	1	1	1	1	1	1	1	1	1	2	2
RIL78	2	2	2	2	2	2	2	1	1	2	2	2	2	2	1	1	1	1	1	1	1	1	1	2	2	2	2	2	2	1	1	1	1	1	1	1	1	1	2	2	2	2	2	2	2	2	2	2	2
RIL79	2	2	2	2	2	2	2	2	1	1	2	2	2	2	2	2	2	2	2	2	2	2	2	2	2	2	2	2	2	2	2	2	2	2	2	1	1	1	1	1	1	2	2	1	1	1	1	1	2
RIL7	1	1	1	1	1	1	1	1	2	2	2	2	2	2	2	2	2	2	2	1	1	1	1	1	1	1	NA	NA	2	2	2	1	1	1	1	1	1	2	NA	2	2	1	1	1	1	1	1	1	1
RIL80	1	1	1	1	1	1	1	2	2	1	2	2	2	2	2	2	2	2	2	2	2	2	2	2	2	2	2	2	2	1	1	1	1	1	1	2	2	2	2	2	1	1	1	1	1	2	1	2	2
RIL81	1	1	1	1	1	1	2	2	2	2	2	2	2	2	2	2	2	1	2	2	2	2	2	2	2	1	2	NA	1	2	2	2	2	2	2	2	1	1	1	1	1	2	2	2	2	2	2	1	1
RIL82	2	2	2	2	2	2	2	2	2	NA	NA	NA	NA	NA	NA	NA	2	1	1	1	1	1	2	2	2	2	2	1	1	2	2	2	2	2	2	2	2	1	1	1	1	2	2	NA	2	2	NA	1	1
RIL83	1	1	1	1	1	1	1	1	1	1	1	1	1	1	1	1	1	1	1	1	1	NA	1	1	2	2	2	2	2	2	2	1	1	1	1	1	1	1	1	1	1	2	2	1	1	1	1	1	1
RIL84	1	1	NA	NA	1	1	1	1	1	1	1	1	1	1	1	2	2	2	1	1	2	2	1	1	1	1	1	1	1	2	2	2	2	2	2	2	1	1	1	1	1	2	2	2	2	1	1	1	1
RIL85	1	1	1	1	1	1	1	1	1	1	1	1	1	2	2	1	1	1	2	1	1	1	1	1	2	2	2	2	2	2	2	2	2	2	2	2	2	1	1	1	2	1	1	1	1	1	1	1	1
RIL86	2	2	2	2	2	2	2	2	2	2	NA	1	1	1	1	2	2	2	2	2	2	2	2	2	2	2	2	2	2	1	1	1	1	1	NA	2	2	2	2	2	2	2	2	2	2	2	2	2	2
RIL87	2	2	2	2	2	2	2	2	2	1	2	2	2	2	2	2	1	1	1	1	1	1	2	2	2	2	2	2	2	1	1	2	2	2	2	2	2	2	2	2	2	2	2	1	1	1	1	1	1
RIL88	1	1	2	2	2	2	1	1	1	1	1	1	1	1	1	1	1	1	1	1	1	1	2	2	2	2	2	1	1	1	1	1	1	2	2	2	2	1	1	2	2	1	1	1	1	1	1	1	1
RIL89	1	1	1	1	NA	NA	NA	NA	NA	2	1	1	1	1	1	1	1	1	2	2	1	1	1	1	1	1	2	2	2	1	1	1	1	2	2	1	1	1	2	2	2	2	2	NA	1	1	1	1	1
RIL8	1	1	1	1	1	1	1	2	2	2	2	2	2	2	2	2	2	2	2	2	2	2	1	1	2	2	2	2	1	2	2	2	2	2	2	2	2	2	1	1	1	NA	2	1	1	1	1	1	1
RIL91	1	1	1	1	1	1	1	1	1	1	1	1	2	2	2	2	2	2	1	1	2	2	1	1	1	1	1	2	2	2	2	2	2	2	2	1	1	1	1	1	1	2	2	2	2	NA	1	NA	2
RIL92	2	NA	NA	1	1	1	1	2	2	1	1	1	1	1	1	1	1	1	1	1	1	1	1	1	2	2	2	2	2	1	1	1	1	2	2	2	2	2	NA	2	2	1	2	2	2	1	1	1	1
RIL93	2	2	1	1	1	1	1	1	1	1	1	2	2	2	2	2	2	2	1	1	1	1	1	NA	2	1	1	1	1	NA	1	1	1	1	1	2	2	2	1	1	2	2	2	2	2	2	2	2	2
RIL94	1	1	1	1	1	1	1	2	NA	1	1	1	1	2	2	2	2	2	NA	NA	NA	NA	2	2	2	2	2	1	1	2	2	2	2	1	1	1	1	1	1	2	2	1	1	1	1	1	1	1	2
RIL95	2	2	2	2	2	2	2	2	2	2	2	2	2	2	2	2	2	2	2	2	2	2	2	2	2	2	2	2	2	2	2	2	2	2	1	1	1	1	2	2	2	2	2	2	2	2	1	1	1
RIL9	2	1	1	1	1	1	1	1	1	2	2	2	2	2	2	2	2	2	2	2	2	2	1	1	1	1	1	1	1	1	2	2	2	2	2	2	2	2	2	2	2	1	1	2	2	2	2	2	1
RIL96	1	1	1	1	2	2	2	2	1	2	2	2	2	2	2	2	2	2	1	1	1	1	1	1	1	1	1	1	1	1	1	1	1	1	1	2	NA	1	2	2	2	1	1	2	2	2	2	2	1
RIL97	1	1	1	1	1	1	1	1	1	1	1	1	1	1	1	1	1	1	1	1	1	NA	NA	NA	NA	2	2	2	1	2	2	2	2	2	2	2	2	2	2	2	2	2	NA	NA	NA	2	1	1	1
RIL98	1	1	1	1	1	NA	2	2	2	2	2	1	1	2	1	1	1	1	NA	NA	NA	NA	1	2	2	2	2	1	1	2	2	2	2	1	1	1	1	1	1	1	1	2	2	2	2	1	1	1	1
RIL99	1	1	1	1	1	1	1	1	1	1	1	1	1	1	1	2	2	2	1	1	2	2	2	2	2	2	1	1	1	1	2	2	2	2	2	2	2	2	2	2	2	1	2	2	2	1	1	1	1
[truncated: 20 more columns]
